# Supplementary material for: Characteristics of fish-bone foreign bodies in the upper aero-digestive tract: The importance of identifying the species of fish
Source: PLoS One. 2021 Aug 17;16(8):e0255947. doi: 10.1371/journal.pone.0255947 (PMC8370622; doi:10.1371/journal.pone.0255947)
Supplement: S1 Data — (XLSX) [file pone.0255947.s001.xlsx]

## Sheet: FB+ 270
age	sex (male o)	name	definition	Location	Gross	Palatine Tonsil?	side	Desinition	Treatment	dislocation	Length
65	1	Croaker	Others (large)	Posterior wall of hypopharynx	Hypopharynx/Esophagus	no	Center	Others (large)	Surgery	yes
67	0	Righteye flounder	Flounder	Posterior wall of hypopharynx	Hypopharynx/Esophagus	no	Left	Flounder	Surgery	yes	30
65	1	Japanese seabass	Others (large)	Esophagus	Hypopharynx/Esophagus	no	Left	Others (large)	Surgery	yes
76	0	Pacific cod	Pacific cod	Posterior wall of mesopharynx	Mesopharynx	no	Right	Others (large)	Surgery	yes
65	1	Righteye flounder	Flounder	Esophagus	Hypopharynx/Esophagus	no	Right	Flounder	Surgery	yes	30
42	1	Pacific ocean perch	Pacific ocean perch	Esophagus	Hypopharynx/Esophagus	no	Unknown	Pacific ocean perch	Surgery	yes
10	0	Horse mackerel	Horse mackerel	Vallecula of epiglottis	Mesopharynx	no	Center	Horse mackerel	Endoscopic removal	no
10	0	Conger eel	Eel	Vallecula of epiglottis	Mesopharynx	no	Center	Eel	Endoscopic removal	no
63	1	Unknown	Unknown	Vallecula of epiglottis	Mesopharynx	no	Center	Unknown	Endoscopic removal	no	35
90	0	Kichiji rockfish	Others	Vallecula of epiglottis	Mesopharynx	no	Center	Others	Endoscopic removal	no	40
16	0	Japanese eel	Eel	Lingual tonsil	Mesopharynx	no	Center	Eel	Endoscopic removal	no
41	0	Japanese seabass	Others (large)	Lingual tonsil	Mesopharynx	no	Center	Others (large)	Endoscopic removal	no	25
46	0	Japanese eel	Eel	Lingual tonsil	Mesopharynx	no	Center	Eel	Endoscopic removal	no
63	0	Pacific ocean perch	Pacific ocean perch	Lingual tonsil	Mesopharynx	no	Center	Pacific ocean perch	Endoscopic removal	no
81	1	Horse mackerel	Horse mackerel	Lingual tonsil	Mesopharynx	no	Center	Horse mackerel	Endoscopic removal	no
74	1	Japanese amberjack	Amberjack	Esophagus	Hypopharynx/Esophagus	no	Center	Amberjack	Endoscopic removal	no
4	0	Mackerel	Mackerel	Vallecula of epiglottis	Mesopharynx	no	Left	Mackerel	Endoscopic removal	no	30
74	1	Barracuda	Others (large)	Pyriform sinus	Hypopharynx/Esophagus	no	Left	Others (large)	Endoscopic removal	no
2	1	Salmon	Salmon	Palatine tonsil	Mesopharynx	yes	Left	Salmon	Endoscopic removal	no
3	0	Japanese eel	Eel	Palatine tonsil	Mesopharynx	yes	Left	Eel	Endoscopic removal	no
3	1	Salmon	Salmon	Palatine tonsil	Mesopharynx	yes	Left	Salmon	Endoscopic removal	no
4	0	Horse mackerel	Horse mackerel	Palatine tonsil	Mesopharynx	yes	Left	Horse mackerel	Endoscopic removal	no	20
4	0	Mackerel	Mackerel	Palatine tonsil	Mesopharynx	yes	Left	Mackerel	Endoscopic removal	no
4	0	Japanese amberjack	Amberjack	Palatine tonsil	Mesopharynx	yes	Left	Amberjack	Endoscopic removal	no	20
5	1	Pacific ocean perch	Pacific ocean perch	Palatine tonsil	Mesopharynx	yes	Left	Pacific ocean perch	Endoscopic removal	no
5	0	Horse mackerel	Horse mackerel	Palatine tonsil	Mesopharynx	yes	Left	Horse mackerel	Endoscopic removal	no
5	1	Horse mackerel	Horse mackerel	Palatine tonsil	Mesopharynx	yes	Left	Horse mackerel	Endoscopic removal	no	15
5	1	Saury	Saury	Palatine tonsil	Mesopharynx	yes	Left	Saury	Endoscopic removal	no
6	1	Mackerel	Mackerel	Palatine tonsil	Mesopharynx	yes	Left	Mackerel	Endoscopic removal	no
14	0	Saury	Saury	Palatine tonsil	Mesopharynx	yes	Left	Saury	Endoscopic removal	no
23	0	Righteye flounder	Flounder	Palatine tonsil	Mesopharynx	yes	Left	Flounder	Endoscopic removal	no
37	0	Saury	Saury	Palatine tonsil	Mesopharynx	yes	Left	Saury	Endoscopic removal	no
38	0	Mackerel	Mackerel	Palatine tonsil	Mesopharynx	yes	Left	Mackerel	Endoscopic removal	no
52	1	Salmon	Salmon	Palatine tonsil	Mesopharynx	yes	Left	Salmon	Endoscopic removal	no
1	1	Red sea-bream	Others (large)	Lingual tonsil	Mesopharynx	no	Left	Others (large)	Endoscopic removal	no
27	0	Okhotsk atka mackerel	Others (large)	Lingual tonsil	Mesopharynx	no	Left	Others (large)	Endoscopic removal	no
36	1	Righteye flounder	Flounder	Lingual tonsil	Mesopharynx	no	Left	Flounder	Endoscopic removal	no
48	0	Saury	Saury	Lingual tonsil	Mesopharynx	no	Left	Saury	Endoscopic removal	no
50	1	Unknown	Unknown	Lingual tonsil	Mesopharynx	no	Left	Unknown	Endoscopic removal	no
51	0	Righteye flounder	Flounder	Lingual tonsil	Mesopharynx	no	Left	Flounder	Endoscopic removal	no
52	0	Salmon	Salmon	Lingual tonsil	Mesopharynx	no	Left	Salmon	Endoscopic removal	no	20
60	1	Righteye flounder	Flounder	Lingual tonsil	Mesopharynx	no	Left	Flounder	Endoscopic removal	no
62	1	Mackerel	Mackerel	Lingual tonsil	Mesopharynx	no	Left	Mackerel	Endoscopic removal	no
63	1	Righteye flounder	Flounder	Lingual tonsil	Mesopharynx	no	Left	Flounder	Endoscopic removal	no	30
74	0	Croaker	Others (large)	Lingual tonsil	Mesopharynx	no	Left	Others (large)	Endoscopic removal	no	20
79	1	Grunt	Others (large)	Lingual tonsil	Mesopharynx	no	Left	Others (large)	Endoscopic removal	no
71	1	Mackerel	Mackerel	Esophagus	Hypopharynx/Esophagus	no	Left	Mackerel	Endoscopic removal	no
82	1	Tuna	Others (large)	Esophagus	Hypopharynx/Esophagus	no	Left	Others (large)	Endoscopic removal	no
22	0	Pacific cod	Pacific cod	Vallecula of epiglottis	Mesopharynx	no	Right	Others (large)	Endoscopic removal	no
52	1	Japanese amberjack	Amberjack	Vallecula of epiglottis	Mesopharynx	no	Right	Amberjack	Endoscopic removal	no	20
14	1	Mackerel	Mackerel	Pyriform sinus	Hypopharynx/Esophagus	no	Right	Mackerel	Endoscopic removal	no
39	1	Salmon	Salmon	Pyriform sinus	Hypopharynx/Esophagus	no	Right	Salmon	Endoscopic removal	no
70	1	Righteye flounder	Flounder	Pyriform sinus	Hypopharynx/Esophagus	no	Right	Flounder	Endoscopic removal	no
78	1	Okhotsk atka mackerel	Others (large)	Pyriform sinus	Hypopharynx/Esophagus	no	Right	Others (large)	Endoscopic removal	no
75	1	Japanese amberjack	Amberjack	Posterior wall of hypopharynx	Hypopharynx/Esophagus	no	Right	Amberjack	Endoscopic removal	no
87	0	Righteye flounder	Flounder	Posterior wall of hypopharynx	Hypopharynx/Esophagus	no	Right	Flounder	Endoscopic removal	no
2	1	Mackerel	Mackerel	Pharyngoepiglottic fold	Mesopharynx	no	Right	Mackerel	Endoscopic removal	no
1	1	Salmon	Salmon	Palatine tonsil	Mesopharynx	yes	Right	Salmon	Endoscopic removal	no
1	0	Unknown	Unknown	Palatine tonsil	Mesopharynx	yes	Right	Unknown	Endoscopic removal	no
2	1	Red sea-bream	Others (large)	Palatine tonsil	Mesopharynx	yes	Right	Others (large)	Endoscopic removal	no
3	1	Horse mackerel	Horse mackerel	Palatine tonsil	Mesopharynx	yes	Right	Horse mackerel	Endoscopic removal	no
3	1	Salmon	Salmon	Palatine tonsil	Mesopharynx	yes	Right	Salmon	Endoscopic removal	no	20
5	0	Saury	Saury	Palatine tonsil	Mesopharynx	yes	Right	Saury	Endoscopic removal	no
8	0	Japanese eel	Eel	Palatine tonsil	Mesopharynx	yes	Right	Eel	Endoscopic removal	no	15
9	0	Japanese eel	Eel	Palatine tonsil	Mesopharynx	yes	Right	Eel	Endoscopic removal	no
10	1	Carp	Others (large)	Palatine tonsil	Mesopharynx	yes	Right	Others (large)	Endoscopic removal	no
10	1	Herring	Others	Palatine tonsil	Mesopharynx	yes	Right	Others	Endoscopic removal	no
21	0	Mackerel	Mackerel	Palatine tonsil	Mesopharynx	yes	Right	Mackerel	Endoscopic removal	no
35	1	Japanese eel	Eel	Palatine tonsil	Mesopharynx	yes	Right	Eel	Endoscopic removal	no
46	1	Pacific cod	Pacific cod	Palatine tonsil	Mesopharynx	yes	Right	Others (large)	Endoscopic removal	no
49	1	Salmon	Salmon	Palatine tonsil	Mesopharynx	yes	Right	Salmon	Endoscopic removal	no
2	0	Horse mackerel	Horse mackerel	Lingual tonsil	Mesopharynx	no	Right	Horse mackerel	Endoscopic removal	no
5	1	Daggertooth pike conger	Eel	Lingual tonsil	Mesopharynx	no	Right	Eel	Endoscopic removal	no	6
10	1	Pacific ocean perch	Pacific ocean perch	Lingual tonsil	Mesopharynx	no	Right	Pacific ocean perch	Endoscopic removal	no
14	1	Sardine	Others	Lingual tonsil	Mesopharynx	no	Right	Others	Endoscopic removal	no
30	0	Japanese eel	Eel	Lingual tonsil	Mesopharynx	no	Right	Eel	Endoscopic removal	no	8
33	1	Horse mackerel	Horse mackerel	Lingual tonsil	Mesopharynx	no	Right	Horse mackerel	Endoscopic removal	no
36	1	Horse mackerel	Horse mackerel	Lingual tonsil	Mesopharynx	no	Right	Horse mackerel	Endoscopic removal	no
37	1	Saury	Saury	Lingual tonsil	Mesopharynx	no	Right	Saury	Endoscopic removal	no
37	1	Unknown	Unknown	Lingual tonsil	Mesopharynx	no	Right	Unknown	Endoscopic removal	no
38	1	Horse mackerel	Horse mackerel	Lingual tonsil	Mesopharynx	no	Right	Horse mackerel	Endoscopic removal	no
38	1	Unknown	Unknown	Lingual tonsil	Mesopharynx	no	Right	Unknown	Endoscopic removal	no
42	0	Righteye flounder	Flounder	Lingual tonsil	Mesopharynx	no	Right	Flounder	Endoscopic removal	no
43	0	Horse mackerel	Horse mackerel	Lingual tonsil	Mesopharynx	no	Right	Horse mackerel	Endoscopic removal	no
43	1	Mackerel	Mackerel	Lingual tonsil	Mesopharynx	no	Right	Mackerel	Endoscopic removal	no
46	0	Righteye flounder	Flounder	Lingual tonsil	Mesopharynx	no	Right	Flounder	Endoscopic removal	no
47	0	Righteye flounder	Flounder	Lingual tonsil	Mesopharynx	no	Right	Flounder	Endoscopic removal	no
52	1	Japanese eel	Eel	Lingual tonsil	Mesopharynx	no	Right	Eel	Endoscopic removal	no
54	0	Salmon	Salmon	Lingual tonsil	Mesopharynx	no	Right	Salmon	Endoscopic removal	no
70	1	Pacific ocean perch	Pacific ocean perch	Lingual tonsil	Mesopharynx	no	Right	Pacific ocean perch	Endoscopic removal	no	20
70	0	Horse mackerel	Horse mackerel	Lingual tonsil	Mesopharynx	no	Right	Horse mackerel	Endoscopic removal	no
69	1	Lefteye flounder	Flounder	Esophagus	Hypopharynx/Esophagus	no	Right	Flounder	Endoscopic removal	no
70	0	Mackerel	Mackerel	Esophagus	Hypopharynx/Esophagus	no	Right	Mackerel	Endoscopic removal	no
91	1	Righteye flounder	Flounder	Esophagus	Hypopharynx/Esophagus	no	Right	Flounder	Endoscopic removal	no
2	1	Righteye flounder	Flounder	Vallecula of epiglottis	Mesopharynx	no	Unknown	Flounder	Endoscopic removal	no	20
9	1	Japanese eel	Eel	Vallecula of epiglottis	Mesopharynx	no	Unknown	Eel	Endoscopic removal	no
67	1	Unknown	Unknown	Posterior wall of hypopharynx	Hypopharynx/Esophagus	no	Unknown	Unknown	Endoscopic removal	no	45
75	1	Japanese amberjack	Amberjack	Posterior wall of hypopharynx	Hypopharynx/Esophagus	no	Unknown	Amberjack	Endoscopic removal	no
34	1	Salmon	Salmon	Lingual tonsil	Mesopharynx	no	Unknown	Salmon	Endoscopic removal	no	24
60	1	Righteye flounder	Flounder	Lingual tonsil	Mesopharynx	no	Unknown	Flounder	Endoscopic removal	no
66	1	Pacific cod	Pacific cod	Lingual tonsil	Mesopharynx	no	Unknown	Others (large)	Endoscopic removal	no
55	1	Red snapper	Others (large)	Esophagus	Hypopharynx/Esophagus	no	Unknown	Others (large)	Endoscopic removal	no
58	0	Salmon	Salmon	Esophagus	Hypopharynx/Esophagus	no	Unknown	Salmon	Endoscopic removal	no	30
60	1	Righteye flounder	Flounder	Esophagus	Hypopharynx/Esophagus	no	Unknown	Flounder	Endoscopic removal	no
65	1	Mackerel	Mackerel	Esophagus	Hypopharynx/Esophagus	no	Unknown	Mackerel	Endoscopic removal	no
67	0	Red sea-bream	Others (large)	Esophagus	Hypopharynx/Esophagus	no	Unknown	Others (large)	Endoscopic removal	no
70	0	Pacific cod	Pacific cod	Esophagus	Hypopharynx/Esophagus	no	Unknown	Others (large)	Endoscopic removal	no
73	1	Righteye flounder	Flounder	Esophagus	Hypopharynx/Esophagus	no	Unknown	Flounder	Endoscopic removal	no
93	1	Righteye flounder	Flounder	Esophagus	Hypopharynx/Esophagus	no	Unknown	Flounder	Endoscopic removal	no	22
17	0	Salmon	Salmon	Pharyngoepiglottic fold	Mesopharynx	no	Center	Salmon	Dropping-off/observation	yes
2	0	Salmon	Salmon	Lingual tonsil	Mesopharynx	no	Center	Salmon	Dropping-off/observation	yes
77	1	Skipjack	Others (large)	Esophagus	Hypopharynx/Esophagus	no	Center	Others (large)	Dropping-off/observation	yes
14	0	Japanese amberjack	Amberjack	Pyriform sinus	Hypopharynx/Esophagus	no	Left	Amberjack	Dropping-off/observation	yes
79	1	Japanese amberjack	Amberjack	Pyriform sinus	Hypopharynx/Esophagus	no	Left	Amberjack	Dropping-off/observation	yes
92	1	Pacific ocean perch	Pacific ocean perch	Pyriform sinus	Hypopharynx/Esophagus	no	Left	Pacific ocean perch	Dropping-off/observation	yes
2	0	Okhotsk atka mackerel	Others (large)	Palatine tonsil	Mesopharynx	yes	Left	Others (large)	Dropping-off/observation	yes
3	0	Unknown	Unknown	Palatine tonsil	Mesopharynx	yes	Left	Unknown	Dropping-off/observation	yes
4	1	Salmon	Salmon	Palatine tonsil	Mesopharynx	yes	Left	Salmon	Dropping-off/observation	yes
4	1	Pacific cod	Pacific cod	Palatine tonsil	Mesopharynx	yes	Left	Others (large)	Dropping-off/observation	yes
5	0	Japanese eel	Eel	Palatine tonsil	Mesopharynx	yes	Left	Eel	Dropping-off/observation	yes
8	1	Salmon	Salmon	Palatine tonsil	Mesopharynx	yes	Left	Salmon	Dropping-off/observation	yes
9	1	Mackerel	Mackerel	Palatine tonsil	Mesopharynx	yes	Left	Mackerel	Dropping-off/observation	yes
25	0	Red sea-bream	Others (large)	Palatine tonsil	Mesopharynx	yes	Left	Others (large)	Dropping-off/observation	yes
6	0	Mackerel	Mackerel	Esophagus	Hypopharynx/Esophagus	no	Left	Mackerel	Dropping-off/observation	yes
55	0	Skipjack	Others (large)	Posterior wall of mesopharynx	Mesopharynx	no	Right	Others (large)	Dropping-off/observation	yes
3	1	Saury	Saury	Palatine tonsil	Mesopharynx	yes	Right	Saury	Dropping-off/observation	yes
3	1	Horse mackerel	Horse mackerel	Palatine tonsil	Mesopharynx	yes	Right	Horse mackerel	Dropping-off/observation	yes
3	0	Pacific cod	Pacific cod	Palatine tonsil	Mesopharynx	yes	Right	Others (large)	Dropping-off/observation	yes
5	0	Japanese eel	Eel	Palatine tonsil	Mesopharynx	yes	Right	Eel	Dropping-off/observation	yes
5	0	Saury	Saury	Palatine tonsil	Mesopharynx	yes	Right	Saury	Dropping-off/observation	yes
5	1	Unknown	Unknown	Palatine tonsil	Mesopharynx	yes	Right	Unknown	Dropping-off/observation	yes
7	0	Japanese eel	Eel	Palatine tonsil	Mesopharynx	yes	Right	Eel	Dropping-off/observation	yes
10	1	Japanese eel	Eel	Palatine tonsil	Mesopharynx	yes	Right	Eel	Dropping-off/observation	yes
45	1	Mackerel	Mackerel	Palatine tonsil	Mesopharynx	yes	Right	Mackerel	Dropping-off/observation	yes
3	1	Horse mackerel	Horse mackerel	Lingual tonsil	Mesopharynx	no	Right	Horse mackerel	Dropping-off/observation	yes
3	1	Okhotsk atka mackerel	Others (large)	Lingual tonsil	Mesopharynx	no	Right	Others (large)	Dropping-off/observation	yes
13	1	Japanese eel	Eel	Lingual tonsil	Mesopharynx	no	Right	Eel	Dropping-off/observation	yes
45	1	Righteye flounder	Flounder	Lingual tonsil	Mesopharynx	no	Right	Flounder	Dropping-off/observation	yes
71	1	Great amberjack	Amberjack	Postcricoid	Hypopharynx/Esophagus	no	Unknown	Amberjack	Dropping-off/observation	yes
2	1	Salmon	Salmon	Posterior wall of mesopharynx	Mesopharynx	no	Left	Salmon	Direct removal	yes	40
47	1	Horse mackerel	Horse mackerel	Posterior wall of mesopharynx	Mesopharynx	no	Left	Horse mackerel	Direct removal	yes
61	0	Horse mackerel	Horse mackerel	Posterior wall of mesopharynx	Mesopharynx	no	Left	Horse mackerel	Direct removal	yes	40
74	0	Red sea-bream	Others (large)	Pharyngoepiglottic fold	Mesopharynx	no	Left	Others (large)	Direct removal	yes
1	0	Saury	Saury	Palatine tonsil	Mesopharynx	yes	Left	Saury	Direct removal	yes
1	1	Saury	Saury	Palatine tonsil	Mesopharynx	yes	Left	Saury	Direct removal	yes
1	1	Saury	Saury	Palatine tonsil	Mesopharynx	yes	Left	Saury	Direct removal	yes
2	1	Pacific ocean perch	Pacific ocean perch	Palatine tonsil	Mesopharynx	yes	Left	Pacific ocean perch	Direct removal	yes
2	0	Horse mackerel	Horse mackerel	Palatine tonsil	Mesopharynx	yes	Left	Horse mackerel	Direct removal	yes	10
2	1	Horse mackerel	Horse mackerel	Palatine tonsil	Mesopharynx	yes	Left	Horse mackerel	Direct removal	yes
2	1	Salmon	Salmon	Palatine tonsil	Mesopharynx	yes	Left	Salmon	Direct removal	yes
2	1	Salmon	Salmon	Palatine tonsil	Mesopharynx	yes	Left	Salmon	Direct removal	yes
2	1	Salmon	Salmon	Palatine tonsil	Mesopharynx	yes	Left	Salmon	Direct removal	yes
2	0	Mackerel	Mackerel	Palatine tonsil	Mesopharynx	yes	Left	Mackerel	Direct removal	yes
2	1	Mackerel	Mackerel	Palatine tonsil	Mesopharynx	yes	Left	Mackerel	Direct removal	yes
2	0	Saury	Saury	Palatine tonsil	Mesopharynx	yes	Left	Saury	Direct removal	yes	11
3	1	Horse mackerel	Horse mackerel	Palatine tonsil	Mesopharynx	yes	Left	Horse mackerel	Direct removal	yes	20
3	0	Righteye flounder	Flounder	Palatine tonsil	Mesopharynx	yes	Left	Flounder	Direct removal	yes
3	1	Salmon	Salmon	Palatine tonsil	Mesopharynx	yes	Left	Salmon	Direct removal	yes	20
3	0	Saury	Saury	Palatine tonsil	Mesopharynx	yes	Left	Saury	Direct removal	yes
3	1	Okhotsk atka mackerel	Others (large)	Palatine tonsil	Mesopharynx	yes	Left	Others (large)	Direct removal	yes
4	0	Horse mackerel	Horse mackerel	Palatine tonsil	Mesopharynx	yes	Left	Horse mackerel	Direct removal	yes
4	1	Sardine	Others	Palatine tonsil	Mesopharynx	yes	Left	Others	Direct removal	yes
4	0	Mackerel	Mackerel	Palatine tonsil	Mesopharynx	yes	Left	Mackerel	Direct removal	yes
4	1	Mackerel	Mackerel	Palatine tonsil	Mesopharynx	yes	Left	Mackerel	Direct removal	yes
4	0	Unknown	Unknown	Palatine tonsil	Mesopharynx	yes	Left	Unknown	Direct removal	yes
4	0	Japanese amberjack	Amberjack	Palatine tonsil	Mesopharynx	yes	Left	Amberjack	Direct removal	yes	20
5	0	Conger eel	Eel	Palatine tonsil	Mesopharynx	yes	Left	Eel	Direct removal	yes	10
5	0	Japanese eel	Eel	Palatine tonsil	Mesopharynx	yes	Left	Eel	Direct removal	yes
5	0	Salmon	Salmon	Palatine tonsil	Mesopharynx	yes	Left	Salmon	Direct removal	yes	30
5	1	Saury	Saury	Palatine tonsil	Mesopharynx	yes	Left	Saury	Direct removal	yes	13
5	1	Unknown	Unknown	Palatine tonsil	Mesopharynx	yes	Left	Unknown	Direct removal	yes
6	1	Horse mackerel	Horse mackerel	Palatine tonsil	Mesopharynx	yes	Left	Horse mackerel	Direct removal	yes
6	0	Righteye flounder	Flounder	Palatine tonsil	Mesopharynx	yes	Left	Flounder	Direct removal	yes
7	0	Horse mackerel	Horse mackerel	Palatine tonsil	Mesopharynx	yes	Left	Horse mackerel	Direct removal	yes
7	0	Horse mackerel	Horse mackerel	Palatine tonsil	Mesopharynx	yes	Left	Horse mackerel	Direct removal	yes
7	0	Conger eel	Eel	Palatine tonsil	Mesopharynx	yes	Left	Eel	Direct removal	yes
7	0	Pacific cod	Pacific cod	Palatine tonsil	Mesopharynx	yes	Left	Others (large)	Direct removal	yes	40
8	1	Japanese eel	Eel	Palatine tonsil	Mesopharynx	yes	Left	Eel	Direct removal	yes
8	1	Saury	Saury	Palatine tonsil	Mesopharynx	yes	Left	Saury	Direct removal	yes
9	1	Mackerel	Mackerel	Palatine tonsil	Mesopharynx	yes	Left	Mackerel	Direct removal	yes
10	1	Horse mackerel	Horse mackerel	Palatine tonsil	Mesopharynx	yes	Left	Horse mackerel	Direct removal	yes
10	1	Japanese eel	Eel	Palatine tonsil	Mesopharynx	yes	Left	Eel	Direct removal	yes
10	0	Saury	Saury	Palatine tonsil	Mesopharynx	yes	Left	Saury	Direct removal	yes
11	0	Japanese eel	Eel	Palatine tonsil	Mesopharynx	yes	Left	Eel	Direct removal	yes
11	0	Japanese eel	Eel	Palatine tonsil	Mesopharynx	yes	Left	Eel	Direct removal	yes
11	1	Daggertooth pike conger	Eel	Palatine tonsil	Mesopharynx	yes	Left	Eel	Direct removal	yes
11	0	Okhotsk atka mackerel	Others (large)	Palatine tonsil	Mesopharynx	yes	Left	Others (large)	Direct removal	yes
13	1	Japanese eel	Eel	Palatine tonsil	Mesopharynx	yes	Left	Eel	Direct removal	yes	10
18	1	Pacific cod	Pacific cod	Palatine tonsil	Mesopharynx	yes	Left	Others (large)	Direct removal	yes
21	1	Horse mackerel	Horse mackerel	Palatine tonsil	Mesopharynx	yes	Left	Horse mackerel	Direct removal	yes
32	1	Mackerel	Mackerel	Palatine tonsil	Mesopharynx	yes	Left	Mackerel	Direct removal	yes
33	1	Herring	Others	Palatine tonsil	Mesopharynx	yes	Left	Others	Direct removal	yes	10
35	0	Japanese eel	Eel	Palatine tonsil	Mesopharynx	yes	Left	Eel	Direct removal	yes
39	1	Japanese eel	Eel	Palatine tonsil	Mesopharynx	yes	Left	Eel	Direct removal	yes	20
42	0	Mackerel	Mackerel	Palatine tonsil	Mesopharynx	yes	Left	Mackerel	Direct removal	yes
42	0	Okhotsk atka mackerel	Others (large)	Palatine tonsil	Mesopharynx	yes	Left	Others (large)	Direct removal	yes
48	0	Mackerel	Mackerel	Palatine tonsil	Mesopharynx	yes	Left	Mackerel	Direct removal	yes
48	1	Saury	Saury	Palatine tonsil	Mesopharynx	yes	Left	Saury	Direct removal	yes	30
49	0	Salmon	Salmon	Palatine tonsil	Mesopharynx	yes	Left	Salmon	Direct removal	yes	30
51	1	Righteye flounder	Flounder	Palatine tonsil	Mesopharynx	yes	Left	Flounder	Direct removal	yes
52	0	Japanese eel	Eel	Palatine tonsil	Mesopharynx	yes	Left	Eel	Direct removal	yes
57	0	Saury	Saury	Palatine tonsil	Mesopharynx	yes	Left	Saury	Direct removal	yes	10
58	0	Japanese eel	Eel	Palatine tonsil	Mesopharynx	yes	Left	Eel	Direct removal	yes	11
66	1	Saury	Saury	Palatine tonsil	Mesopharynx	yes	Left	Saury	Direct removal	yes	40
73	1	Japanese eel	Eel	Palatine tonsil	Mesopharynx	yes	Left	Eel	Direct removal	yes
78	1	Unknown	Unknown	Palatine tonsil	Mesopharynx	yes	Left	Unknown	Direct removal	yes	20
12	1	Salmon	Salmon	Lingual tonsil	Mesopharynx	no	Left	Salmon	Direct removal	yes
90	1	Pacific ocean perch	Pacific ocean perch	Lingual tonsil	Mesopharynx	no	Left	Pacific ocean perch	Direct removal	yes
1	0	Mackerel	Mackerel	Palatine tonsil	Mesopharynx	yes	Right	Mackerel	Direct removal	yes	15
1	1	Japanese amberjack	Amberjack	Palatine tonsil	Mesopharynx	yes	Right	Amberjack	Direct removal	yes
2	1	Japanese eel	Eel	Palatine tonsil	Mesopharynx	yes	Right	Eel	Direct removal	yes
2	0	Righteye flounder	Flounder	Palatine tonsil	Mesopharynx	yes	Right	Flounder	Direct removal	yes
2	1	Mackerel	Mackerel	Palatine tonsil	Mesopharynx	yes	Right	Mackerel	Direct removal	yes	30
2	0	Spanish mackerel	Others (large)	Palatine tonsil	Mesopharynx	yes	Right	Others (large)	Direct removal	yes	25
2	0	Red sea-bream	Others (large)	Palatine tonsil	Mesopharynx	yes	Right	Others (large)	Direct removal	yes
2	1	Red sea-bream	Others (large)	Palatine tonsil	Mesopharynx	yes	Right	Others (large)	Direct removal	yes
3	0	Japanese eel	Eel	Palatine tonsil	Mesopharynx	yes	Right	Eel	Direct removal	yes	10
3	0	Righteye flounder	Flounder	Palatine tonsil	Mesopharynx	yes	Right	Flounder	Direct removal	yes
3	1	Salmon	Salmon	Palatine tonsil	Mesopharynx	yes	Right	Salmon	Direct removal	yes
3	0	Mackerel	Mackerel	Palatine tonsil	Mesopharynx	yes	Right	Mackerel	Direct removal	yes
3	1	Saury	Saury	Palatine tonsil	Mesopharynx	yes	Right	Saury	Direct removal	yes
3	0	Unknown	Unknown	Palatine tonsil	Mesopharynx	yes	Right	Unknown	Direct removal	yes
4	1	Horse mackerel	Horse mackerel	Palatine tonsil	Mesopharynx	yes	Right	Horse mackerel	Direct removal	yes
4	1	Japanese eel	Eel	Palatine tonsil	Mesopharynx	yes	Right	Eel	Direct removal	yes	10
4	0	Salmon	Salmon	Palatine tonsil	Mesopharynx	yes	Right	Salmon	Direct removal	yes
4	1	Salmon	Salmon	Palatine tonsil	Mesopharynx	yes	Right	Salmon	Direct removal	yes
5	0	Horse mackerel	Horse mackerel	Palatine tonsil	Mesopharynx	yes	Right	Horse mackerel	Direct removal	yes	20
5	0	Okhotsk atka mackerel	Others (large)	Palatine tonsil	Mesopharynx	yes	Right	Others (large)	Direct removal	yes	20
5	1	Okhotsk atka mackerel	Others (large)	Palatine tonsil	Mesopharynx	yes	Right	Others (large)	Direct removal	yes
6	1	Salmon	Salmon	Palatine tonsil	Mesopharynx	yes	Right	Salmon	Direct removal	yes	25
6	0	Mackerel	Mackerel	Palatine tonsil	Mesopharynx	yes	Right	Mackerel	Direct removal	yes
6	0	Mackerel	Mackerel	Palatine tonsil	Mesopharynx	yes	Right	Mackerel	Direct removal	yes
6	0	Tuna	Others (large)	Palatine tonsil	Mesopharynx	yes	Right	Others (large)	Direct removal	yes
7	1	Japanese eel	Eel	Palatine tonsil	Mesopharynx	yes	Right	Eel	Direct removal	yes
7	0	Righteye flounder	Flounder	Palatine tonsil	Mesopharynx	yes	Right	Flounder	Direct removal	yes	12
8	0	Japanese eel	Eel	Palatine tonsil	Mesopharynx	yes	Right	Eel	Direct removal	yes	15
8	0	Righteye flounder	Flounder	Palatine tonsil	Mesopharynx	yes	Right	Flounder	Direct removal	yes
8	0	Salmon	Salmon	Palatine tonsil	Mesopharynx	yes	Right	Salmon	Direct removal	yes
8	1	Mackerel	Mackerel	Palatine tonsil	Mesopharynx	yes	Right	Mackerel	Direct removal	yes
9	1	Pacific ocean perch	Pacific ocean perch	Palatine tonsil	Mesopharynx	yes	Right	Pacific ocean perch	Direct removal	yes
9	0	Japanese eel	Eel	Palatine tonsil	Mesopharynx	yes	Right	Eel	Direct removal	yes	9
9	0	Righteye flounder	Flounder	Palatine tonsil	Mesopharynx	yes	Right	Flounder	Direct removal	yes
10	0	Horse mackerel	Horse mackerel	Palatine tonsil	Mesopharynx	yes	Right	Horse mackerel	Direct removal	yes
10	0	Japanese eel	Eel	Palatine tonsil	Mesopharynx	yes	Right	Eel	Direct removal	yes
10	1	Japanese eel	Eel	Palatine tonsil	Mesopharynx	yes	Right	Eel	Direct removal	yes
10	0	Righteye flounder	Flounder	Palatine tonsil	Mesopharynx	yes	Right	Flounder	Direct removal	yes	10
10	0	Salmon	Salmon	Palatine tonsil	Mesopharynx	yes	Right	Salmon	Direct removal	yes
10	0	Mackerel	Mackerel	Palatine tonsil	Mesopharynx	yes	Right	Mackerel	Direct removal	yes
10	1	Mackerel	Mackerel	Palatine tonsil	Mesopharynx	yes	Right	Mackerel	Direct removal	yes
11	0	Salmon	Salmon	Palatine tonsil	Mesopharynx	yes	Right	Salmon	Direct removal	yes
14	0	Japanese eel	Eel	Palatine tonsil	Mesopharynx	yes	Right	Eel	Direct removal	yes
14	1	Mackerel	Mackerel	Palatine tonsil	Mesopharynx	yes	Right	Mackerel	Direct removal	yes
20	0	Saury	Saury	Palatine tonsil	Mesopharynx	yes	Right	Saury	Direct removal	yes
22	0	Salmon	Salmon	Palatine tonsil	Mesopharynx	yes	Right	Salmon	Direct removal	yes	30
22	1	Lefteye flounder	Flounder	Palatine tonsil	Mesopharynx	yes	Right	Flounder	Direct removal	yes
23	0	Mackerel	Mackerel	Palatine tonsil	Mesopharynx	yes	Right	Mackerel	Direct removal	yes
27	0	Saury	Saury	Palatine tonsil	Mesopharynx	yes	Right	Saury	Direct removal	yes
36	0	Salmon	Salmon	Palatine tonsil	Mesopharynx	yes	Right	Salmon	Direct removal	yes
41	1	Horse mackerel	Horse mackerel	Palatine tonsil	Mesopharynx	yes	Right	Horse mackerel	Direct removal	yes
42	1	Pond smelt	Others	Palatine tonsil	Mesopharynx	yes	Right	Others	Direct removal	yes
43	1	Pacific ocean perch	Pacific ocean perch	Palatine tonsil	Mesopharynx	yes	Right	Pacific ocean perch	Direct removal	yes
44	1	Unknown	Unknown	Palatine tonsil	Mesopharynx	yes	Right	Unknown	Direct removal	yes
53	0	Horse mackerel	Horse mackerel	Palatine tonsil	Mesopharynx	yes	Right	Horse mackerel	Direct removal	yes
58	1	Pacific cod	Pacific cod	Palatine tonsil	Mesopharynx	yes	Right	Others (large)	Direct removal	yes
59	1	Salmon	Salmon	Palatine tonsil	Mesopharynx	yes	Right	Salmon	Direct removal	yes
60	1	Unknown	Unknown	Palatine tonsil	Mesopharynx	yes	Right	Unknown	Direct removal	yes	25
78	1	Blackthroat seaperch	Others (large)	Palatine tonsil	Mesopharynx	yes	Right	Others (large)	Direct removal	yes
76	0	Tuna	Others (large)	Lingual tonsil	Mesopharynx	no	Right	Others (large)	Direct removal	yes
2	0	Unknown	Unknown	Palatine tonsil	Mesopharynx	yes	Unknown	Unknown	Direct removal	yes	25
2	0	Unknown	Unknown	Lingual tonsil	Mesopharynx	no	Unknown	Unknown	Direct removal	yes

## Sheet: All 368
age	sex (male o)	Fish	location	Side	Removal
42	1	Pond smelt	Palatine tonsil	Right	Direct removal
82	1	Tuna	Esophagus	Left	Endoscopic removal
76	0	Tuna	Lingual tonsil	Right	Direct removal
6	0	Tuna	Palatine tonsil	Right	Direct removal
35	1	Tuna	Unknown
27	0	Okhotsk atka mackerel	Lingual tonsil	Left	Endoscopic removal
78	1	Okhotsk atka mackerel	Pyriform sinus	Right	Endoscopic removal
3	1	Okhotsk atka mackerel	Lingual tonsil	Right	Dropping-off/observation
2	0	Okhotsk atka mackerel	Palatine tonsil	Left	Dropping-off/observation
6	1	Okhotsk atka mackerel	Unknown	Unknown	Dropping-off/observation
42	0	Okhotsk atka mackerel	Palatine tonsil	Left	Direct removal
11	0	Okhotsk atka mackerel	Palatine tonsil	Left	Direct removal
3	1	Okhotsk atka mackerel	Palatine tonsil	Left	Direct removal
5	1	Okhotsk atka mackerel	Palatine tonsil	Right	Direct removal
5	0	Okhotsk atka mackerel	Palatine tonsil	Right	Direct removal
59	1	Okhotsk atka mackerel	Unknown
5	0	Okhotsk atka mackerel	Unknown
4	0	Japanese amberjack	Palatine tonsil	Left	Endoscopic removal
75	1	Japanese amberjack	Posterior wall of hypopharynx	Right	Endoscopic removal
52	1	Japanese amberjack	Vallecula of epiglottis	Right	Endoscopic removal
75	1	Japanese amberjack	Posterior wall of hypopharynx	Unknown	Endoscopic removal
74	1	Japanese amberjack	Esophagus	Center	Endoscopic removal
79	1	Japanese amberjack	Pyriform sinus	Left	Dropping-off/observation
14	0	Japanese amberjack	Pyriform sinus	Left	Dropping-off/observation
3	1	Japanese amberjack	Unknown	Unknown	Dropping-off/observation
3	0	Japanese amberjack	Unknown	Unknown	Dropping-off/observation
4	0	Japanese amberjack	Palatine tonsil	Left	Direct removal
1	1	Japanese amberjack	Palatine tonsil	Right	Direct removal
66	1	Japanese amberjack	Unknown
88	1	Japanese amberjack	Unknown
56	1	Japanese amberjack	Unknown
10	1	Japanese amberjack	Unknown
5	1	Japanese amberjack	Unknown
63	1	Unknown	Vallecula of epiglottis	Center	Endoscopic removal
67	1	Unknown	Posterior wall of hypopharynx	Unknown	Endoscopic removal
37	1	Unknown	Lingual tonsil	Right	Endoscopic removal
50	1	Unknown	Lingual tonsil	Left	Endoscopic removal
1	0	Unknown	Palatine tonsil	Right	Endoscopic removal
5	1	Unknown	Palatine tonsil	Right	Dropping-off/observation
63	0	Unknown	Unknown	Right	Dropping-off/observation
78	1	Unknown	Palatine tonsil	Left	Direct removal
5	1	Unknown	Palatine tonsil	Left	Direct removal
4	0	Unknown	Palatine tonsil	Left	Direct removal
2	0	Unknown	Lingual tonsil	Unknown	Direct removal
60	1	Unknown	Palatine tonsil	Right	Direct removal
44	1	Unknown	Palatine tonsil	Right	Direct removal
3	0	Unknown	Palatine tonsil	Right	Direct removal
4	0	Unknown	Unknown
3	0	Unknown	Unknown
69	1	Lefteye flounder	Esophagus	Right	Endoscopic removal
22	1	Lefteye flounder	Palatine tonsil	Right	Direct removal
5	1	Daggertooth pike conger	Lingual tonsil	Right	Endoscopic removal
11	1	Daggertooth pike conger	Palatine tonsil	Left	Direct removal
6	1	Unknown	Unknown	Unknown	Dropping-off/observation
22	1	Blackthroat seaperch	Unknown	Unknown	Dropping-off/observation
78	1	Blackthroat seaperch	Palatine tonsil	Right	Direct removal
10	1	Herring	Palatine tonsil	Right	Endoscopic removal
33	1	Herring	Palatine tonsil	Left	Direct removal
33	1	Rainbow trout	Unknown	Unknown	Dropping-off/observation
76	0	Pacific cod	Posterior wall of mesopharynx	Right	Surgery
70	0	Pacific cod	Esophagus	Unknown	Endoscopic removal
66	1	Pacific cod	Lingual tonsil	Unknown	Endoscopic removal
46	1	Pacific cod	Palatine tonsil	Right	Endoscopic removal
22	0	Pacific cod	Vallecula of epiglottis	Right	Endoscopic removal
3	0	Pacific cod	Palatine tonsil	Right	Dropping-off/observation
4	1	Pacific cod	Unknown	Unknown	Dropping-off/observation
4	1	Pacific cod	Palatine tonsil	Left	Dropping-off/observation
40	0	Pacific cod	Unknown	Right	Dropping-off/observation
18	1	Pacific cod	Palatine tonsil	Left	Direct removal
7	0	Pacific cod	Palatine tonsil	Left	Direct removal
58	1	Pacific cod	Palatine tonsil	Right	Direct removal
12	0	Pacific cod	Unknown
5	0	Pacific cod	Unknown
3	1	Pacific cod	Unknown
2	0	Pacific cod	Unknown
67	0	Red sea-bream	Esophagus	Unknown	Endoscopic removal
1	1	Red sea-bream	Lingual tonsil	Left	Endoscopic removal
2	1	Red sea-bream	Palatine tonsil	Right	Endoscopic removal
25	0	Red sea-bream	Palatine tonsil	Left	Dropping-off/observation
74	0	Red sea-bream	Pharyngoepiglottic fold	Left	Direct removal
2	0	Red sea-bream	Palatine tonsil	Right	Direct removal
2	1	Red sea-bream	Palatine tonsil	Right	Direct removal
5	1	Red sea-bream	Unknown
65	1	Japanese seabass	Esophagus	Left	Surgery
41	0	Japanese seabass	Lingual tonsil	Center	Endoscopic removal
38	1	Unknown	Lingual tonsil	Right	Endoscopic removal
2	0	Unknown	Palatine tonsil	Center	Direct removal
3	1	Unknown	Unknown
3	1	smelt	Unknown	Unknown	Dropping-off/observation
14	0	Saury	Palatine tonsil	Left	Endoscopic removal
5	1	Saury	Palatine tonsil	Left	Endoscopic removal
5	0	Saury	Palatine tonsil	Right	Endoscopic removal
48	0	Saury	Lingual tonsil	Left	Endoscopic removal
37	0	Saury	Palatine tonsil	Left	Endoscopic removal
37	1	Saury	Lingual tonsil	Right	Endoscopic removal
5	0	Saury	Palatine tonsil	Right	Dropping-off/observation
63	1	Saury	Unknown	Unknown	Dropping-off/observation
3	0	Saury	Unknown	Unknown	Dropping-off/observation
3	1	Saury	Palatine tonsil	Right	Dropping-off/observation
66	1	Saury	Palatine tonsil	Left	Direct removal
57	0	Saury	Palatine tonsil	Left	Direct removal
48	1	Saury	Palatine tonsil	Left	Direct removal
10	0	Saury	Palatine tonsil	Left	Direct removal
8	1	Saury	Palatine tonsil	Left	Direct removal
5	1	Saury	Palatine tonsil	Left	Direct removal
3	0	Saury	Palatine tonsil	Left	Direct removal
2	0	Saury	Palatine tonsil	Left	Direct removal
1	1	Saury	Palatine tonsil	Left	Direct removal
1	1	Saury	Palatine tonsil	Left	Direct removal
1	0	Saury	Palatine tonsil	Left	Direct removal
27	0	Saury	Palatine tonsil	Right	Direct removal
20	0	Saury	Palatine tonsil	Right	Direct removal
3	1	Saury	Palatine tonsil	Right	Direct removal
61	1	Saury	Unknown
30	0	Saury	Unknown
24	1	Saury	Unknown
12	0	Saury	Unknown
9	1	Saury	Unknown
6	1	Saury	Unknown
3	1	Saury	Unknown
2	0	Spanish mackerel	Palatine tonsil	Right	Direct removal
71	1	Mackerel	Esophagus	Left	Endoscopic removal
6	1	Mackerel	Palatine tonsil	Left	Endoscopic removal
4	0	Mackerel	Palatine tonsil	Left	Endoscopic removal
4	0	Mackerel	Vallecula of epiglottis	Left	Endoscopic removal
65	1	Mackerel	Esophagus	Unknown	Endoscopic removal
43	1	Mackerel	Lingual tonsil	Right	Endoscopic removal
62	1	Mackerel	Lingual tonsil	Left	Endoscopic removal
38	0	Mackerel	Palatine tonsil	Left	Endoscopic removal
70	0	Mackerel	Esophagus	Right	Endoscopic removal
21	0	Mackerel	Palatine tonsil	Right	Endoscopic removal
2	1	Mackerel	Pharyngoepiglottic fold	Right	Endoscopic removal
14	1	Mackerel	Pyriform sinus	Right	Endoscopic removal
6	0	Mackerel	Esophagus	Left	Dropping-off/observation
45	1	Mackerel	Palatine tonsil	Right	Dropping-off/observation
9	1	Mackerel	Palatine tonsil	Left	Dropping-off/observation
47	0	Mackerel	Unknown	Left	Dropping-off/observation
49	1	Mackerel	Unknown	Unknown	Dropping-off/observation
11	1	Mackerel	Unknown	Unknown	Dropping-off/observation
9	0	Mackerel	Unknown	Unknown	Dropping-off/observation
3	0	Mackerel	Unknown	Unknown	Dropping-off/observation
3	0	Mackerel	Unknown	Unknown	Dropping-off/observation
2	0	Mackerel	Unknown	Unknown	Dropping-off/observation
1	0	Mackerel	Unknown	Unknown	Dropping-off/observation
48	0	Mackerel	Palatine tonsil	Left	Direct removal
42	0	Mackerel	Palatine tonsil	Left	Direct removal
32	1	Mackerel	Palatine tonsil	Left	Direct removal
9	1	Mackerel	Palatine tonsil	Left	Direct removal
4	0	Mackerel	Palatine tonsil	Left	Direct removal
4	1	Mackerel	Palatine tonsil	Left	Direct removal
2	1	Mackerel	Palatine tonsil	Left	Direct removal
2	0	Mackerel	Palatine tonsil	Left	Direct removal
23	0	Mackerel	Palatine tonsil	Right	Direct removal
14	1	Mackerel	Palatine tonsil	Right	Direct removal
10	1	Mackerel	Palatine tonsil	Right	Direct removal
10	0	Mackerel	Palatine tonsil	Right	Direct removal
8	1	Mackerel	Palatine tonsil	Right	Direct removal
6	0	Mackerel	Palatine tonsil	Right	Direct removal
6	0	Mackerel	Palatine tonsil	Right	Direct removal
3	0	Mackerel	Palatine tonsil	Right	Direct removal
2	1	Mackerel	Palatine tonsil	Right	Direct removal
1	0	Mackerel	Palatine tonsil	Right	Direct removal
40	1	Mackerel	Unknown
16	0	Mackerel	Unknown
8	1	Mackerel	Unknown
7	0	Mackerel	Unknown
6	1	Mackerel	Unknown
4	1	Mackerel	Unknown
2	0	Mackerel	Unknown
52	0	Salmon	Lingual tonsil	Left	Endoscopic removal
58	0	Salmon	Esophagus	Unknown	Endoscopic removal
34	1	Salmon	Lingual tonsil	Unknown	Endoscopic removal
52	1	Salmon	Palatine tonsil	Left	Endoscopic removal
3	1	Salmon	Palatine tonsil	Left	Endoscopic removal
2	1	Salmon	Palatine tonsil	Left	Endoscopic removal
54	0	Salmon	Lingual tonsil	Right	Endoscopic removal
49	1	Salmon	Palatine tonsil	Right	Endoscopic removal
3	1	Salmon	Palatine tonsil	Right	Endoscopic removal
1	1	Salmon	Palatine tonsil	Right	Endoscopic removal
39	1	Salmon	Pyriform sinus	Right	Endoscopic removal
82	1	Salmon	Unknown	Unknown	Dropping-off/observation
5	1	Salmon	Unknown	Unknown	Dropping-off/observation
2	0	Salmon	Lingual tonsil	Center	Dropping-off/observation
17	0	Salmon	Pharyngoepiglottic fold	Center	Dropping-off/observation
8	1	Salmon	Palatine tonsil	Left	Dropping-off/observation
4	1	Salmon	Palatine tonsil	Left	Dropping-off/observation
86	0	Salmon	Unknown	Unknown	Dropping-off/observation
6	0	Salmon	Unknown	Unknown	Dropping-off/observation
1	0	Salmon	Unknown	Unknown	Dropping-off/observation
19	1	Salmon	Unknown	Right	Dropping-off/observation
12	1	Salmon	Lingual tonsil	Left	Direct removal
49	0	Salmon	Palatine tonsil	Left	Direct removal
5	0	Salmon	Palatine tonsil	Left	Direct removal
3	1	Salmon	Palatine tonsil	Left	Direct removal
2	1	Salmon	Palatine tonsil	Left	Direct removal
2	1	Salmon	Palatine tonsil	Left	Direct removal
2	1	Salmon	Palatine tonsil	Left	Direct removal
2	1	Salmon	Posterior wall of mesopharynx	Left	Direct removal
59	1	Salmon	Palatine tonsil	Right	Direct removal
36	0	Salmon	Palatine tonsil	Right	Direct removal
22	0	Salmon	Palatine tonsil	Right	Direct removal
11	0	Salmon	Palatine tonsil	Right	Direct removal
10	0	Salmon	Palatine tonsil	Right	Direct removal
8	0	Salmon	Palatine tonsil	Right	Direct removal
6	1	Salmon	Palatine tonsil	Right	Direct removal
4	0	Salmon	Palatine tonsil	Right	Direct removal
4	1	Salmon	Palatine tonsil	Right	Direct removal
3	1	Salmon	Palatine tonsil	Right	Direct removal
76	0	Salmon	Unknown
54	0	Salmon	Unknown
50	1	Salmon	Unknown
14	1	Salmon	Unknown
11	0	Salmon	Unknown
8	0	Salmon	Unknown
5	1	Salmon	Unknown
3	0	Salmon	Unknown
10	1	Carp	Palatine tonsil	Right	Endoscopic removal
55	1	Red snapper	Esophagus	Unknown	Endoscopic removal
78	0	Red snapper	Unknown
90	0	Kichiji rockfish	Vallecula of epiglottis	Center	Endoscopic removal
79	0	Kichiji rockfish	Unknown
2	0	Kichiji rockfish	Unknown
2	0	Kichiji rockfish	Unknown
71	1	Great amberjack	Postcricoid	Unknown	Dropping-off/observation
67	0	Righteye flounder	Posterior wall of hypopharynx	Left	Surgery
65	1	Righteye flounder	Esophagus	Right	Surgery
63	1	Righteye flounder	Lingual tonsil	Left	Endoscopic removal
60	1	Righteye flounder	Lingual tonsil	Left	Endoscopic removal
51	0	Righteye flounder	Lingual tonsil	Left	Endoscopic removal
36	1	Righteye flounder	Lingual tonsil	Left	Endoscopic removal
23	0	Righteye flounder	Palatine tonsil	Left	Endoscopic removal
93	1	Righteye flounder	Esophagus	Unknown	Endoscopic removal
73	1	Righteye flounder	Esophagus	Unknown	Endoscopic removal
60	1	Righteye flounder	Esophagus	Unknown	Endoscopic removal
60	1	Righteye flounder	Lingual tonsil	Unknown	Endoscopic removal
47	0	Righteye flounder	Lingual tonsil	Right	Endoscopic removal
87	0	Righteye flounder	Posterior wall of hypopharynx	Right	Endoscopic removal
2	1	Righteye flounder	Vallecula of epiglottis	Unknown	Endoscopic removal
91	1	Righteye flounder	Esophagus	Right	Endoscopic removal
46	0	Righteye flounder	Lingual tonsil	Right	Endoscopic removal
42	0	Righteye flounder	Lingual tonsil	Right	Endoscopic removal
70	1	Righteye flounder	Pyriform sinus	Right	Endoscopic removal
40	0	Righteye flounder	Unknown		Dropping-off/observation
60	1	Righteye flounder	Unknown	Unknown	Dropping-off/observation
45	1	Righteye flounder	Lingual tonsil	Right	Dropping-off/observation
3	1	Righteye flounder	Unknown	Right	Dropping-off/observation
51	1	Righteye flounder	Palatine tonsil	Left	Direct removal
6	0	Righteye flounder	Palatine tonsil	Left	Direct removal
3	0	Righteye flounder	Palatine tonsil	Left	Direct removal
10	0	Righteye flounder	Palatine tonsil	Right	Direct removal
9	0	Righteye flounder	Palatine tonsil	Right	Direct removal
8	0	Righteye flounder	Palatine tonsil	Right	Direct removal
7	0	Righteye flounder	Palatine tonsil	Right	Direct removal
3	0	Righteye flounder	Palatine tonsil	Right	Direct removal
2	0	Righteye flounder	Palatine tonsil	Right	Direct removal
74	1	Barracuda	Pyriform sinus	Left	Endoscopic removal
63	1	Barracuda	Unknown
77	1	Skipjack	Esophagus	Center	Dropping-off/observation
55	0	Skipjack	Posterior wall of mesopharynx	Right	Dropping-off/observation
46	0	Japanese eel	Lingual tonsil	Center	Endoscopic removal
16	0	Japanese eel	Lingual tonsil	Center	Endoscopic removal
3	0	Japanese eel	Palatine tonsil	Left	Endoscopic removal
30	0	Japanese eel	Lingual tonsil	Right	Endoscopic removal
8	0	Japanese eel	Palatine tonsil	Right	Endoscopic removal
9	1	Japanese eel	Vallecula of epiglottis	Unknown	Endoscopic removal
52	1	Japanese eel	Lingual tonsil	Right	Endoscopic removal
35	1	Japanese eel	Palatine tonsil	Right	Endoscopic removal
9	0	Japanese eel	Palatine tonsil	Right	Endoscopic removal
5	0	Japanese eel	Palatine tonsil	Left	Dropping-off/observation
9	0	Japanese eel	Unknown	Left	Dropping-off/observation
43	1	Japanese eel	Unknown	Unknown	Dropping-off/observation
7	0	Japanese eel	Unknown	Unknown	Dropping-off/observation
3	1	Japanese eel	Unknown	Unknown	Dropping-off/observation
13	1	Japanese eel	Lingual tonsil	Right	Dropping-off/observation
10	1	Japanese eel	Palatine tonsil	Right	Dropping-off/observation
7	0	Japanese eel	Palatine tonsil	Right	Dropping-off/observation
5	0	Japanese eel	Palatine tonsil	Right	Dropping-off/observation
35	0	Japanese eel	Palatine tonsil	Left	Direct removal
73	1	Japanese eel	Palatine tonsil	Left	Direct removal
58	0	Japanese eel	Palatine tonsil	Left	Direct removal
52	0	Japanese eel	Palatine tonsil	Left	Direct removal
39	1	Japanese eel	Palatine tonsil	Left	Direct removal
13	1	Japanese eel	Palatine tonsil	Left	Direct removal
11	0	Japanese eel	Palatine tonsil	Left	Direct removal
11	0	Japanese eel	Palatine tonsil	Left	Direct removal
10	1	Japanese eel	Palatine tonsil	Left	Direct removal
8	1	Japanese eel	Palatine tonsil	Left	Direct removal
5	0	Japanese eel	Palatine tonsil	Left	Direct removal
14	0	Japanese eel	Palatine tonsil	Right	Direct removal
10	1	Japanese eel	Palatine tonsil	Right	Direct removal
10	0	Japanese eel	Palatine tonsil	Right	Direct removal
9	0	Japanese eel	Palatine tonsil	Right	Direct removal
8	0	Japanese eel	Palatine tonsil	Right	Direct removal
7	1	Japanese eel	Palatine tonsil	Right	Direct removal
4	1	Japanese eel	Palatine tonsil	Right	Direct removal
3	0	Japanese eel	Palatine tonsil	Right	Direct removal
2	1	Japanese eel	Palatine tonsil	Right	Direct removal
41	0	Japanese eel	Unknown
7	1	Japanese eel	Unknown
5	0	Japanese eel	Unknown
4	0	Japanese eel	Unknown
14	1	Sardine	Lingual tonsil	Right	Endoscopic removal
4	1	Sardine	Palatine tonsil	Left	Direct removal
5	1	Sardine	Unknown
65	1	Croaker	Posterior wall of hypopharynx	Center	Surgery
74	0	Croaker	Lingual tonsil	Left	Endoscopic removal
79	1	Grunt	Lingual tonsil	Left	Endoscopic removal
10	0	Conger eel	Vallecula of epiglottis	Center	Endoscopic removal
7	0	Conger eel	Palatine tonsil	Left	Direct removal
5	0	Conger eel	Palatine tonsil	Left	Direct removal
5	0	Horse mackerel	Palatine tonsil	Left	Endoscopic removal
5	1	Horse mackerel	Palatine tonsil	Left	Endoscopic removal
36	1	Horse mackerel	Lingual tonsil	Right	Endoscopic removal
2	0	Horse mackerel	Lingual tonsil	Right	Endoscopic removal
81	1	Horse mackerel	Lingual tonsil	Center	Endoscopic removal
10	0	Horse mackerel	Vallecula of epiglottis	Center	Endoscopic removal
4	0	Horse mackerel	Palatine tonsil	Left	Endoscopic removal
70	0	Horse mackerel	Lingual tonsil	Right	Endoscopic removal
43	0	Horse mackerel	Lingual tonsil	Right	Endoscopic removal
38	1	Horse mackerel	Lingual tonsil	Right	Endoscopic removal
33	1	Horse mackerel	Lingual tonsil	Right	Endoscopic removal
3	1	Horse mackerel	Palatine tonsil	Right	Endoscopic removal
3	1	Horse mackerel	Palatine tonsil	Right	Dropping-off/observation
6	0	Horse mackerel	Unknown	Center	Dropping-off/observation
9	0	Horse mackerel	Unknown	Left	Dropping-off/observation
54	1	Horse mackerel	Unknown	Unknown	Dropping-off/observation
9	1	Horse mackerel	Unknown	Unknown	Dropping-off/observation
3	1	Horse mackerel	Unknown	Unknown	Dropping-off/observation
1	1	Horse mackerel	Unknown	Unknown	Dropping-off/observation
3	1	Horse mackerel	Lingual tonsil	Right	Dropping-off/observation
6	0	Horse mackerel	Unknown	Right	Dropping-off/observation
21	1	Horse mackerel	Palatine tonsil	Left	Direct removal
10	1	Horse mackerel	Palatine tonsil	Left	Direct removal
7	0	Horse mackerel	Palatine tonsil	Left	Direct removal
7	0	Horse mackerel	Palatine tonsil	Left	Direct removal
6	1	Horse mackerel	Palatine tonsil	Left	Direct removal
4	0	Horse mackerel	Palatine tonsil	Left	Direct removal
3	1	Horse mackerel	Palatine tonsil	Left	Direct removal
2	1	Horse mackerel	Palatine tonsil	Left	Direct removal
2	0	Horse mackerel	Palatine tonsil	Left	Direct removal
61	0	Horse mackerel	Posterior wall of mesopharynx	Left	Direct removal
47	1	Horse mackerel	Posterior wall of mesopharynx	Left	Direct removal
53	0	Horse mackerel	Palatine tonsil	Right	Direct removal
41	1	Horse mackerel	Palatine tonsil	Right	Direct removal
10	0	Horse mackerel	Palatine tonsil	Right	Direct removal
5	0	Horse mackerel	Palatine tonsil	Right	Direct removal
4	1	Horse mackerel	Palatine tonsil	Right	Direct removal
27	1	Horse mackerel	Unknown
8	1	Horse mackerel	Unknown
6	0	Horse mackerel	Unknown
4	0	Horse mackerel	Unknown
4	0	Horse mackerel	Unknown
4	0	Horse mackerel	Unknown
3	0	Horse mackerel	Unknown
5	1	Pacific ocean perch	Palatine tonsil	Left	Endoscopic removal
2	1	Pacific ocean perch	Unknown	Center	Dropping-off/observation
9	1	Pacific ocean perch	Palatine tonsil	Right	Direct removal
46	0	Pacific ocean perch	Unknown	Unknown	Dropping-off/observation
42	1	Pacific ocean perch	Esophagus	Unknown	Surgery
70	1	Pacific ocean perch	Lingual tonsil	Right	Endoscopic removal
10	1	Pacific ocean perch	Lingual tonsil	Right	Endoscopic removal
63	0	Pacific ocean perch	Lingual tonsil	Center	Endoscopic removal
92	1	Pacific ocean perch	Pyriform sinus	Left	Dropping-off/observation
90	1	Pacific ocean perch	Lingual tonsil	Left	Direct removal
2	1	Pacific ocean perch	Palatine tonsil	Left	Direct removal
43	1	Pacific ocean perch	Palatine tonsil	Right	Direct removal
66	1	Pacific ocean perch	Unknown
3	0	Unknown	Palatine tonsil	Left	Dropping-off/observation
